# Supplementary material for: ﻿Assessment of quadrivalent characteristics influencing chromosome segregation by analyzing human preimplantation embryos from reciprocal translocation carriers
Source: Comp Cytogenet. 2024 Jan 22;18:1–13. doi: 10.3897/compcytogen.18.115070 (PMC10825968; doi:10.3897/compcytogen.18.115070)
Supplement: Supplementary material 1 — Supplementary information [file comparative_cytogenetics-18-001_article-115070__-s001.xlsx]

## Sheet: Supplementary table 1
Supplementary table 1. Carrier karyotypes, lengths of translocated and centric segments, calculated ratios to determine the quadrivalent asymmetry degree and the presence of terminal breakpoints
Carrier karyotype	TSA	TSB	CSA	CSB	CSA+CSB	TSA+TSB	CSA+CSB/TSA+TSB	Min. CS/Max. TS	Min. CS/Min.TS	Longest TS/Shortest TS	Longest CS/Shortest CS	Asymmetry degree	Length of entire chromosome arm A	TSA to the length of the entire chromosome arm A	Length of entire chromosome arm B	TSB to the length of the entire chromosome arm B	The presence of terminal breakpoints
46,XX,t(10;13)(q21.3;q21.32)	70.89	49.1	62.54	65.05	127.59	119.99	1.06334	0.882212	1.27373	1.44379	1.04013	Mild	93.86	0.755274	96.76	0.507441	No terminal breakpoints
46,XX,t(11;17)(p14.3;p13)	25.91	10.78	108.92	72.32	181.24	36.69	4.93977	2.7912	6.70872	2.40353	1.50608	Mild	53.42	0.485024	25.07	0.429996	No terminal breakpoints
46,XY,t(3;11)(q13.2;p13)	86.3	36.23	111.41	98.61	210.02	122.53	1.71403	1.14264	2.72178	2.382	1.1298	Mild	107.3	0.804287	53.42	0.67821	No terminal breakpoints
46,XY,t(16;21)(q13;q22)	34.26	16.51	55.83	30.2	86.03	50.77	1.6945	0.881494	1.82919	2.07511	1.84868	Mild	53.42	0.641333	34.73	0.475382	No terminal breakpoints
46,XX,t(7;9)(q11.21;q33.3)	97.26	15.15	61.93	123.24	185.17	112.41	1.64727	0.636747	4.08779	6.4198	1.98999	Mild	99.155	0.980889	94.7	0.159979	Terminal breakpoint
46,XY,t(4;15)(q33;q24.3)	21	25.67	169.21	76.3	245.51	46.67	5.26055	2.97234	3.63333	1.22238	2.21769	Mild	139.88	0.150129	82.98	0.309352	Terminal breakpoint
46,XY,t(3;5)(q23;q33.3)	59.3	24.67	138.64	156.53	295.17	83.97	3.51518	2.33794	5.61978	2.40373	1.12904	Mild	107.3	0.552656	132.86	0.185684	Terminal breakpoint
46,XY,t(9;10)(p23;q23.2)	14	47.55	124.37	85.88	210.25	61.55	3.41592	1.8061	6.13429	3.39643	1.44818	Mild	43.81	0.319562	93.86	0.506606	No terminal breakpoints
46,XY,t(17;22)(p11.2;p11.2)	22.63	13.62	60.47	37.15	97.62	36.25	2.69297	1.64163	2.72761	1.66153	1.62773	Mild	25.07	0.902673	15.48	0.879845	No terminal breakpoints
46,XY,t(14;21)(q21.2;p11.2)	63.95	10.82	43	35.83	78.83	74.77	1.0543	0.560281	3.31146	5.91035	1.20011	Mild	90	0.710556	11.93	0.906957	No terminal breakpoints
46,XY,t(10;11)(p11.2;p11.2)	33.9	48.63	99.76	86.2	185.96	82.53	2.25324	1.77257	2.54277	1.43451	1.15731	Mild	39.56	0.856926	53.42	0.910333	No terminal breakpoints
46,XY,t(5;7)(p13;q31)	42.5	51.32	138.86	107.73	246.59	93.82	2.62833	2.09918	2.53482	1.20753	1.28896	Mild	48.51	0.876108	99.155	0.517573	No terminal breakpoints
46,XY,t(10;15)(q25;q21)	29.6	57.3	104.06	44.59	148.65	86.9	1.71059	0.778185	1.50642	1.93581	2.33371	Mild	93.86	0.315363	82.98	0.690528	No terminal breakpoints
46,XY,t(7;21)(q32;q21)	31.69	31.63	127.5	14.94	142.44	63.32	2.24953	0.471442	0.472336	1.0019	8.53414	Mild	99.155	0.319601	34.73	0.91074	No terminal breakpoints
46,XY,t(16;19)(p13.1;q13.1)	16.59	26.65	73.5	31.85	105.35	43.24	2.4364	1.19512	1.91983	1.60639	2.30769	Mild	36.83	0.450448	32.5	0.82	No terminal breakpoints
46,XX,t(9;13)(q21;q34)	73.36	4.63	65	109.62	174.62	77.99	2.23901	0.886041	14.0389	15.8445	1.68646	Mild	94.7	0.774657	96.76	0.0478504	Terminal breakpoint
46,XX,t(10;21)(p13;q11.2)	17	33.67	116.47	12.95	129.42	50.67	2.55417	0.384615	0.761765	1.98059	8.99382	Mild	39.56	0.429727	34.73	0.969479	No terminal breakpoints
46,XY,t(2;9)(q23;q22)	93.91	50.38	147.83	87.75	235.58	144.29	1.63268	0.934405	1.74176	1.86403	1.68467	Mild	148.27	0.633372	94.7	0.531996	No terminal breakpoints
46,XX,t(4;6)(q31.1;q21)	51.54	65.57	138.32	105.07	243.39	117.11	2.0783	1.60241	2.03861	1.27222	1.31646	Mild	139.88	0.368459	110	0.596091	No terminal breakpoints
46,XX,t(2;7)(q31;q32)	73.14	31.69	168.6	127.5	296.1	104.83	2.82457	1.74323	4.02335	2.30798	1.32235	Mild	148.27	0.493289	99.155	0.319601	No terminal breakpoints
46,XY,t(3;19)(p25,q13.1)	16.12	26.65	182	31.85	213.85	42.77	5	1.19512	1.97581	1.65323	5.71429	Mild	90.81	0.177513	32.5	0.82	Terminal breakpoint
46,XX,t(8;21)(q22.3;q21)	44.36	31.63	100.51	14.94	115.45	75.99	1.51928	0.33679	0.472336	1.40247	6.72758	Mild	99.98	0.443689	34.73	0.91074	No terminal breakpoints
46,XX,t(4;18)(p14;q21.3)	40.78	21.61	148.9	56.18	205.08	62.39	3.28707	1.37764	2.59972	1.88709	2.65041	Mild	49.8	0.818876	61.84	0.34945	No terminal breakpoints
46,XX,t(8;12)(p21;q22)	29	40.91	116.13	92.23	208.36	69.91	2.9804	2.25446	3.18034	1.41069	1.25913	Mild	45.15	0.642303	97.81	0.41826	No terminal breakpoints
46,XY,t(3;13)(p13;q31)	74.16	35.71	124.13	78.43	202.56	109.87	1.84363	1.05758	2.1963	2.07673	1.58269	Mild	90.81	0.81665	96.76	0.369057	No terminal breakpoints
46,XX,t(1;15)(q25.1;q15.1)	75.81	62	172.68	39.77	212.45	137.81	1.54162	0.524601	0.641452	1.22274	4.34197	Mild	125.38	0.604642	82.98	0.747168	No terminal breakpoints
46,XY,t(2;20)(p24;q13.2)	23.64	13.26	218.32	51.17	269.49	36.9	7.30325	2.16455	3.85897	1.78281	4.26656	Mild	93.91	0.25173	36.47	0.363587	No terminal breakpoints
46,ХY,t(3;6)(р22.2;р21.2)	38.9	40.3	159.4	131	290.4	79.2	3.66666	3.25062	3.3676	1.0359	1.2167	Mild	90	0.4322	59.5	0.6773	No terminal breakpoints
46,XX,t(2;6)(q33;q13)	45.3	101.52	196.45	68.81	265.26	146.82	1.8067	0.677797	1.51898	2.24106	2.85496	Severe	148.27	0.305524	110	0.922909	No terminal breakpoints
46,XX,t(2;7)(p23;q11.23)	31.6	86.79	210.37	72.69	283.06	118.39	2.39091	0.837539	2.30032	2.74652	2.89407	Severe	93.91	0.336492	99.155	0.875296	No terminal breakpoints
46,XY,t(3;16)(q25.32;q22.2)	41	19.5	157.27	70.76	228.03	60.5	3.76909	1.72585	3.62872	2.10256	2.22258	Severe	107.3	0.382106	53.42	0.365032	No terminal breakpoints
46,XY,t(1;13)(q42;q34)	24.89	4.63	223.6	109.62	333.22	29.52	11.2879	4.40418	23.676	5.37581	2.03977	Severe	125.38	0.198517	96.76	0.0478504	Terminal breakpoints
46,XX,t(1;17)(q32;p11.2)	50	22.63	198.71	60.47	259.18	72.63	3.5685	1.2094	2.67212	2.20946	3.28609	Severe	125.38	0.398788	25.07	0.902673	No terminal breakpoints
46,XY,t(11;21)(q14;q22)	57.59	16.51	77.24	30.2	107.44	74.1	1.44993	0.524397	1.82919	3.48819	2.55762	Severe	81.66	0.705241	34.73	0.475382	No terminal breakpoints
46,XX,t(4;21)(q27;q22)	70.11	16.51	119.92	30.2	150.12	86.62	1.73309	0.430752	1.82919	4.24652	3.97086	Severe	139.88	0.501215	34.73	0.475382	No terminal breakpoints
46,XY,t(1;13)(p22;q22)	94.15	41.48	154.57	72.57	227.14	135.63	1.6747	0.770791	1.74952	2.26977	2.12994	Severe	123.34	0.763337	96.76	0.42869	No terminal breakpoints
46,XX,t(14;21)(q24;q22)	39.56	16.51	67.28	30.2	97.48	56.07	1.73854	0.763397	1.82919	2.39612	2.22781	Severe	90	0.439556	34.73	0.475382	No terminal breakpoints
46,XY,t(11;22)(q25;q13.1)	4	13.62	130.78	37.2	167.98	17.62	9.53348	2.73128	9.3	3.405	3.51559	Severe	81.66	0.0489836	35.24	0.386493	Terminal breakpoint
46,XX,t(2;17)(p16.1;p12)	60.5	15.8	182	67.5	249.5	76.3	3.26998	1.1157	4.27215	3.8291	2.6962	Severe	92.7	0.6526	24.4	0.6475	No terminal breakpoints
All the values are presented in millions of base pairs (except for the calculated ratios). TS : translocated segment. CS: centric segment. A and B: designation of chromosomes involved in rearrangement. The quadrivalent asymmetry degree was assessed by calculating the ratio of the length of the longest TS to the shortest TS and the longest CS to the shortest CS. If both ratios were ≥ 2, the quadri…

## Sheet: Supplementary table 2
Supplementary table 2. The frequency of detection of segregation types in embryos of 3- and 5/6 days of development.
Day 3						Day 5/6
Carrier karyotype	Alternate	Adjacent-1	Adjacent-2	3:1	4:0	Carrier karyotype	Alternate	Adjacent-1	Adjacent-2	3:1	4:0
46,XY,t(16;21)(q13;q22)	9	10	6	8	0	46,XY,t(3;11)(q13.2;p13)	3	0	0	0	0
46,XY,t(3;16)(q25.32;q22.2)	5	3	1	9	1	46,XY,t(16;21)(q13;q22)	3	1	2	1	0
46,XY,t(5;7)(p13;q31)	0	0	0	2	0	46,XY,t(3;16)(q25.32;q22.2)	2	5	0	0	0
46,XY,t(10;15)(q25;q21)	7	2	1	1	0	46,XY,t(4;15)(q33;q24.3)	4	6	0	2	0
46,XY,t(7;21)(q32;q21)	3	0	0	5	0	46,XY,t(1;13)(p22;q22)	1	0	0	0	0
46,XY,t(16;19)(p13.1;q13.1)	0	1	1	2	0	46,XY,t(3;5)(q23;q33.3)	1	4	0	0	0
46,XY,t(11;21)(q14;q22)	0	1	0	0	0	46,XY,t(9;10)(p23;q23.2)	1	2	1	0	0
46,XY,t(2;9)(q23;q22)	5	9	0	1	0	46,XY,t(17;22)(p11.2;p11.2)	0	0	0	0	0
46,XY,t(3;19)(p25,q13.1)	0	0	0	2	0	46,XY,t(14;21)(q21.2;p11.2)	2	0	0	0	0
46,XY,t(1;13)(q42;q34)	0	1	0	3	0	46,XY,t(10;11)(p11.2;p11.2)	4	0	1	0	0
46,XY,t(3;13)(p13;q31)	1	2	1	1	0	46,XX,t(10;13)(q21.3;q21.32)	4	1	8	0	0
46,XY,t(11;22)(q25;q13.1)	3	1	1	2	0	46,XX,t(2:6)(q32.3;q12)	1	3	0	1	0
46,XY,t(2;20)(p24;q13.2)	1	2	0	2	0	46,XX,t(11;17)(p14.3;p13)	2	0	0	0	0
46,ХY,t(3;6)(р22.2;р21.2)	8	4	1	2	0	46,XX,t(2;7)(p23;q11.23)	2	0	0	0	0
46,XX,t(10;13)(q21.3;q21.32)	6	3	6	3	0	46,XX,t(7;9)(q11.21;q33.3)	2	0	1	0	0
46,XX,t(1;17)(q32;p11.2)	4	1	0	1	1	46,ХX,t(3;6)(р22.2;р21.2)	2	4	2	0	0
46,XX,t(9;13)(q21;q34)	3	3	1	9	1	46,XX,t(2;17)(p16.1;p12)	4	2	0	0	0
46,XX,t(10;21)(p13;q11.2)	11	0	6	8	0	Total:	38	28	15	4	0
46,XX,t(4;21)(q27;q22)	2	0	3	3	0
46,XX,t(4;6)(q31.1;q21)	0	5	2	0	0
46,XX,t(2;7)(q31;q32)	5	2	2	3	0
46,XX,t(8;21)(q22.3;q21)	2	4	0	1	0
46,XX,t(4;18)(p14;q21.3)	5	2	1	3	0
46,XX,t(8;12)(p21;q22)	1	0	0	0	0
46,XX,t(14;21)(q24;q22)	4	1	0	2	0
46,XX,t(1;15)(q25.1;q15.1)	1	0	0	1	0
46,XX,t(2;6)(q33;q13)	1	0	1	0	1
46,XX,t(2;17)(p16.1;p12)	7	8	1	4	0
Total:	94	65	35	78	4

## Sheet: Supplementary table 3
Supplementary table 3. The frequency of detection of segregation types in embryos of 3 and 5 days of development depending on the degree of quadrivalent asymmetry, the presence/absence of terminal breakpoints and participation in the rearrangement of acrocentric chromosomes.
Carrier karyotype	Asymmetry degree	The presence of terminal breakpoints	The involvement of acrocentric chromosomes	Alternate	Adjacent-1	Adjacent-2	3:1	4:0
46,XX,t(10;13)(q21.3;q21.32)	Mild	No terminal breakpoints	Acrocentric Chromosome	10	4	14	3	0
46,XX,t(11;17)(p14.3;p13)	Mild	No terminal breakpoints	No acrocentric chromosome	2	0	0	0	0
46,XY,t(3;11)(q13.2;p13)	Mild	No terminal breakpoints	No acrocentric chromosome	3	0	0	0	0
46,XY,t(16;21)(q13;q22)	Mild	No terminal breakpoints	Acrocentric Chromosome	12	11	8	9	0
46,XX,t(7;9)(q11.21;q33.3)	Mild	Terminal breakpoint	No acrocentric chromosome	2	0	1	0	0
46,XY,t(4;15)(q33;q24.3)	Mild	Terminal breakpoint	Acrocentric Chromosome	4	6	0	2	0
46,XY,t(3;5)(q23;q33.3)	Mild	Terminal breakpoint	No acrocentric chromosome	1	4	0	0	0
46,XY,t(9;10)(p23;q23.2)	Mild	No terminal breakpoints	No acrocentric chromosome	1	2	1	0	0
46,XY,t(17;22)(p11.2;p11.2)	Mild	No terminal breakpoints	Acrocentric Chromosome	0	0	0	0	0
46,XY,t(14;21)(q21.2;p11.2)	Mild	No terminal breakpoints	Acrocentric Chromosome	2	0	0	0	0
46,XY,t(10;11)(p11.2;p11.2)	Mild	No terminal breakpoints	No acrocentric chromosome	4	0	1	0	0
46,XY,t(5;7)(p13;q31)	Mild	No terminal breakpoints	No acrocentric chromosome	2	0	0	2	0
46,XY,t(10;15)(q25;q21)	Mild	No terminal breakpoints	Acrocentric Chromosome	7	2	1	1	0
46,XY,t(7;21)(q32;q21)	Mild	No terminal breakpoints	Acrocentric Chromosome	3	0	0	5	0
46,XY,t(16;19)(p13.1;q13.1)	Mild	No terminal breakpoints	No acrocentric chromosome	0	1	1	2	0
46,XX,t(9;13)(q21;q34)	Mild	Terminal breakpoint	Acrocentric Chromosome	3	3	1	9	1
46,XX,t(10;21)(p13;q11.2)	Mild	No terminal breakpoints	Acrocentric Chromosome	7	4	6	8	0
46,XY,t(2;9)(q23;q22)	Mild	No terminal breakpoints	No acrocentric chromosome	5	9	0	1	0
46,XX,t(4;6)(q31.1;q21)	Mild	No terminal breakpoints	No acrocentric chromosome	0	5	2	0	0
46,XX,t(2;7)(q31;q32)	Mild	No terminal breakpoints	No acrocentric chromosome	5	2	2	3	0
46,XY,t(3;19)(p25,q13.1)	Mild	Terminal breakpoint	No acrocentric chromosome	0	0	0	2	0
46,XX,t(8;21)(q22.3;q21)	Mild	No terminal breakpoints	Acrocentric Chromosome	2	4	0	1	0
46,XX,t(4;18)(p14;q21.3)	Mild	No terminal breakpoints	No acrocentric chromosome	5	2	1	3	0
46,XX,t(8;12)(p21;q22)	Mild	No terminal breakpoints	No acrocentric chromosome	1	0	0	0	0
46,XY,t(3;13)(p13;q31)	Mild	No terminal breakpoints	Acrocentric Chromosome	1	2	1	1	0
46,XX,t(1;15)(q25.1;q15.1)	Mild	No terminal breakpoints	Acrocentric Chromosome	1	0	0	1	0
46,XY,t(2;20)(p24;q13.2)	Mild	No terminal breakpoints	No acrocentric chromosome	1	2	0	2	0
46,ХX,t(3;6)(р22.2;р21.2)	Mild	No terminal breakpoints	No acrocentric chromosome	10	8	3	2	0
46,XX,t(2:6)(q32.3;q12)	Severe	No terminal breakpoints	No acrocentric chromosome	2	3	1	1	1
46,XX,t(2;7)(p23;q11.23)	Severe	No terminal breakpoints	No acrocentric chromosome	2	0	0	0	0
46,XY,t(3;16)(q25.32;q22.2)	Severe	No terminal breakpoints	No acrocentric chromosome	5	8	1	9	1
46,XY,t(1;13)(p22;q22)	Severe	Terminal breakpoint	Acrocentric Chromosome	1	0	0	0	0
46,XX,t(1;17)(q32;p11.2)	Severe	No terminal breakpoints	No acrocentric chromosome	4	1	0	1	1
46,XY,t(11;21)(q14;q22)	Severe	No terminal breakpoints	Acrocentric Chromosome	0	1	0	0	0
46,XX,t(4;21)(q27;q22)	Severe	No terminal breakpoints	Acrocentric Chromosome	2	0	3	3	0
46,XY,t(1;13)(q42;q34)	Severe	No terminal breakpoints	Acrocentric Chromosome	0	1	0	3	0
46,XX,t(14;21)(q24;q22)	Severe	No terminal breakpoints	Acrocentric Chromosome	4	1	0	2	0
46,XY,t(11;22)(q25;q13.1)	Severe	Terminal breakpoint	Acrocentric Chromosome	3	1	1	2	0
46,XX,t(2;17)(p16.1;p12)	Severe	No terminal breakpoints	No acrocentric chromosome	11	10	1	4	0
			Total:	128	97	50	82	4

## Sheet: Supplementary table 4
Supplementary table 4. The size of chromosomal imbalance for all the embryos formed as a result of all possible segregation patterns in the analyzed families
Carrier karyotype	Adjacent-1, М(TSA) +Т(TSB)		Adjacent-1, M(TSB)+T(TSA)		Adjacent-2, M(CSA)+ T(CSB)		Adjacent-2, M(CSB)+ T(ЦCSA)		3:1, T(CSB+TSA) / М(TSA+CSB)		3:1, T (CSA+TSA) / М (CSA+TSA)		3:1, Т (CSB+TSB) / M (CSB+TSB)		3:1, T (CSA+TSB) / М (CSA+TSB)
	М % HAL	Т % HAL	M % HAL	T % HAL	M % HAL	T % HAL	M % HAL	T % HAL	T % HAL	М % HAL	T % HAL	М % HAL	Т % HAL	M % HAL	Т % HAL	M % HAL
46,XY,t(5;7)(p13;q31)	1.45	1.77	1.77	1.45	3.37	3.7	3.7	3.37	5.16	5.16	4.83	4.83	5.48	5.48	5.15	5.15
46,XY,t(10;15)(q25;q21)	1.03	1.98	1.98	1.03	3.6	1.52	1.52	3.6	2.55	2.55	4.62	4.62	3.5	3.5	5.57	5.57
46,XY,t(7;21)(q32;q21)	1.08	1.1	1.1	1.08	4.41	0.51	0.51	4.41	1.6	1.6	5.49	5.49	1.61	1.61	5.51	5.51
46,XX,t(1;17)(q32;p11.2)	1.71	0.78	0.78	1.71	6.9	2.09	2.09	6.9	3.81	3.81	8.62	8.62	2.87	2.87	7.68	7.68
46,XY,t(16;19)(p13.1;q13.1)	0.57	0.92	0.92	0.57	2.56	1.1	1.1	2.56	1.67	1.67	3.13	3.13	2.02	2.02	3.48	3.48
46,XY,t(11;21)(q14;q22)	2	0.57	0.57	2	2.68	1.04	1.04	2.68	3.04	3.04	4.68	4.68	1.61	1.61	3.25	3.25
46,XX,t(9;13)(q21;q34)	2.54	0.16	0.16	2.54	2.24	3.79	3.79	2.24	6.33	6.33	4.78	4.78	3.95	3.95	2.4	2.4
46,XX,t(10;21)(p13;q11.2)	0.6	1.17	1.17	0.6	4.02	0.44	0.44	4.02	1.04	1.04	4.62	4.62	1.61	1.61	5.19	5.19
46,XX,t(4;21)(q27;q22)	2.45	0.57	0.57	2.45	4.14	1.04	1.04	4.14	3.49	3.49	6.59	6.59	1.61	1.61	4.71	4.71
46,XY,t(2;9)(q23;q22)	3.26	1.74	1.74	3.26	5.12	3.04	3.04	5.12	6.31	6.31	8.38	8.38	4.79	4.79	6.86	6.86
46,ХY,t(16;21)(q13;q22)	1.18	0.57	0.57	1.18	1.94	1.04	1.04	1.94	2.23	2.23	3.12	3.12	1.61	1.61	2.51	2.51
46,XX,t(4;6)(q31.1;q21)	1.79	2.27	2.27	1.79	4.79	3.64	3.64	4.79	5.43	5.43	6.57	6.57	5.91	5.91	7.05	7.05
46,XX,t(10;13)(q21.3;q21.32)	2.87	2.06	2.06	2.87	1.77	1.9	1.9	1.77	4.77	4.77	4.64	4.64	3.96	3.96	3.83	3.83
46,XX,t(2;7)(q31;q32)	2.53	1.1	1.1	2.53	5.84	4.41	4.41	5.84	6.93	6.93	8.37	8.37	5.51	5.51	6.94	6.94
46,XX,t(8;12)(p21;q22)	1	1.4	1.4	1	4.01	3.19	3.19	4.01	4.19	4.19	5.02	5.02	4.59	4.59	5.41	5.41
46,XY,t(3;19)(p25;q13.1)	0.55	0.92	0.92	0.55	6.3	1.1	1.1	6.3	1.65	1.65	6.85	6.85	2.02	2.02	7.22	7.22
46,XY,t(3;16)(q25.32;q22.2)	1.7	0.82	0.82	1.7	5.17	2.31	2.31	5.17	4.01	4.01	6.87	6.87	3.13	3.13	5.99	5.99
46,XX,t(8;21)(q22.3;q21)	1.54	1.1	1.1	1.54	3.47	0.51	0.51	3.47	2.06	2.06	5.01	5.01	1.61	1.61	4.57	4.57
46,ХХ,t(4;18)(p14;q21.3)	1.44	0.84	0.84	1.44	5.16	1.95	1.95	5.16	3.38	3.38	6.59	6.59	2.79	2.79	6	6
46,XY,t(1;13)(q42;q34)	0.87	0.16	0.16	0.87	7.77	3.79	3.79	7.77	4.66	4.66	8.64	8.64	3.95	3.95	7.93	7.93
46,XY,t(3;13)(p13;q31)	2.56	1.25	1.25	2.56	4.3	2.72	2.72	4.3	5.28	5.28	6.86	6.86	3.97	3.97	5.55	5.55
46,XX,t(14;21)(q24;q22)	1.38	0.57	0.57	1.38	2.33	1.04	1.04	2.33	2.42	2.42	3.71	3.71	1.61	1.61	2.9	2.9
46,XX,t(1;15)(q25.1;q15.1)	2.64	2.16	2.16	2.64	5.98	1.37	1.37	5.98	4.01	4.01	8.62	8.62	3.53	3.53	8.13	8.13
46,XX,t(2;6)(q32.3;q13)	1.57	3.5	3.5	1.57	6.83	2.37	2.37	6.83	3.93	3.93	8.4	8.4	5.87	5.87	10.33	10.33
46,XY,t(11;22)(q25;q13.1)	0.11	0.46	0.46	0.11	4.52	1.28	1.28	4.52	1.4	1.4	4.64	4.64	1.75	1.75	4.98	4.98
46,XY,t(2;20)(p24;q13.2)	0.8	0.45	0.45	0.8	7.53	1.77	1.77	7.53	2.57	2.57	8.33	8.33	2.21	2.21	7.97	7.97
46,XX,t(11;17)(p14.3;p13)	0.9	0.37	0.37	0.9	3.79	2.52	2.52	3.79	3.42	3.42	4.69	4.69	2.89	2.89	4.16	4.16
46,XY,t(3;11)(q13.2;p13)	3	1.26	1.26	3	3.88	3.43	3.43	3.88	6.43	6.43	6.88	6.88	4.69	4.69	5.14	5.14
46,XX,t(2;7)(p23;q11.23)	1.1	3.02	3.02	1.1	7.32	2.53	2.53	7.32	3.63	3.63	8.42	8.42	5.55	5.55	10.34	10.34
46,XX,t(7;9)(q11.21;q33.3)	3.38	0.53	0.53	3.38	2.15	4.29	4.29	2.15	7.67	7.67	5.54	5.54	4.81	4.81	2.68	2.68
46,XY,t(4;15)(q33;q24.3)	0.73	0.89	0.89	0.73	5.89	2.65	2.65	5.89	3.38	3.38	6.62	6.62	3.55	3.55	6.78	6.78
46,XY,t(1;13)(p22;q22)	3.27	1.44	1.44	3.27	5.38	2.52	2.52	5.38	5.8	5.8	8.65	8.65	3.97	3.97	6.82	6.82
46,XY,t(3;5)(q23;q33.3)	2.06	0.86	0.86	2.06	4.82	5.44	5.44	4.82	7.51	7.51	6.88	6.88	6.3	6.3	5.68	5.68
46,XY,t(9;10)(p23;q23.2)	0.49	1.65	1.65	0.49	4.33	2.99	2.99	4.33	3.47	3.47	4.81	4.81	4.64	4.64	5.98	5.98
46,XY,t(17;22)(p11.2;p11.2)	0.79	0.47	0.47	0.79	2.1	1.29	1.29	2.1	2.08	2.08	2.89	2.89	1.77	1.77	2.58	2.58
46,XY,t(14;21)(q21.2;p11.2)	2.22	0.38	0.38	2.22	1.5	1.25	1.25	1.5	3.47	3.47	3.72	3.72	1.62	1.62	1.87	1.87
46,XY,t(10;11)(p11.2;p11.2)	1.18	1.69	1.69	1.18	3.47	3	3	3.47	4.18	4.18	4.65	4.65	4.69	4.69	5.16	5.16
46,XX,t(2;17)(p16.1;p12)	2.1	0.55	0.55	2.1	6.33	2.35	2.35	6.33	4.45	4.45	8.43	8.43	2.9	2.9	6.88	6.88
46,ХX,t(3;6)(р22.2;р21.2)	1.35	1.4	1.4	1.35	5.54	4.56	4.56	5.54	5.91	5.91	6.9	6.9	5.96	5.96	6.95	6.95
TS : translocated segment, CS: centric segment, A and B: designation of chromosomes involved in rearrangement, M: monosomy, T: trisomy. All potentially viable embryos according to the Daniel (1979) model are highlighted in green.
